# Supplementary material for: Reproductive Impacts of African Animal Trypanosomiasis in West African Dwarf Goats—Mechanistic Insights into Trypanotolerance Survival–Fertility Trade-Off: A Systematic Review
Source: Vet Sci. 2026 May 29;13(6):535. doi: 10.3390/vetsci13060535 (PMC13308315; doi:10.3390/vetsci13060535)
Supplement: Supplementary file 1 [file vetsci-13-00535-s001.zip]

Archive with 1 entries (1 files):
- vetsci-4281773-supplementary.pdf
